# Supplementary material for: Anatomical and Micro-CT measurement analysis of ocular volume and intraocular volume in adult Bama Miniature pigs, New Zealand rabbits, and Sprague-Dawley rats
Source: PLoS One. 2024 Sep 20;19(9):e0310830. doi: 10.1371/journal.pone.0310830 (PMC11414937; doi:10.1371/journal.pone.0310830)
Supplement: S1 Data — (ZIP) [file pone.0310830.s001.zip]

Archive with 3 entries (3 files):
- rawdata1/rawdata_pigs.xlsx
- rawdata1/rawdata_rabbits.xlsx
- rawdata1/rawdata_SDrats.xlsx
