# Supplementary material for: Anatomical and Micro-CT measurement analysis of ocular volume and intraocular volume in adult Bama Miniature pigs, New Zealand rabbits, and Sprague-Dawley rats
Source: PLoS One. 2024 Sep 20;19(9):e0310830. doi: 10.1371/journal.pone.0310830 (PMC11414937; doi:10.1371/journal.pone.0310830)
Supplement: S1 Data — (ZIP) [file pone.0310830.s001.zip › rawdata1/rawdata_SDrats.xlsx]

## Sheet: Anatomical 
Ocular volume	anterior chamber volume	Lens volume	Vitreous cavity volume	Real vitreous cavity volume
0.15	0.01	0.03	0.11	0.041
0.15	0.01	0.025	0.115	0.04
0.15	0.01	0.025	0.115	0.04
0.15	0.015	0.03	0.105	0.038
0.12	0.01	0.03	0.08	0.049
0.14	0.015	0.028	0.097	0.05
0.15	0.025	0.022	0.103	0.031
0.15	0.015	0.03	0.105	0.031
0.15	0.01	0.03	0.11	0.041
0.15	0.02	0.025	0.105	0.037
0.14	0.011	0.021	0.108	0.045
0.15	0.014	0.025	0.111	0.04
0.145833	0.01375	0.02675	0.105333	0.04025

## Sheet: CT
Ocular volume	anterior chamber volume	Lens volume	vitreous cavity volume
0.156	0.013	0.031	0.112
0.132	0.017	0.032	0.084
0.138	0.013	0.028	0.098
0.177	0.013	0.033	0.132
0.119	0.011	0.03	0.077
0.125	0.014	0.031	0.08
0.125	0.015	0.03	0.08
0.141	0.015	0.031	0.094
0.145	0.016	0.031	0.098
0.123	0.008	0.03	0.085
0.127	0.014	0.03	0.083
0.117	0.011	0.03	0.075
0.135417	0.0133333	0.0305833	0.0915
